# Supplementary material for: Effect of Cup Material on S-Methoprene Bioavailability and Susceptibility Estimates in Larval Mosquito Bioassays
Source: Pathogens. 2026 Jul 22;15(7):769. doi: 10.3390/pathogens15070769 (PMC13414539; doi:10.3390/pathogens15070769)
Supplement: Supplementary file 1 [file pathogens-15-00769-s001.zip]

Archive with 2 entries (2 files):
- Supplemental Dataset S1.csv
- Supplemental File S2.R
