# Supplementary material for: Effect of Cup Material on S-Methoprene Bioavailability and Susceptibility Estimates in Larval Mosquito Bioassays
Source: Pathogens. 2026 Jul 22;15(7):769. doi: 10.3390/pathogens15070769 (PMC13414539; doi:10.3390/pathogens15070769)
Supplement: Supplementary file 1 [file pathogens-15-00769-s001.zip › Supplemental Dataset S1.csv]

Raw emergence inhibition data from S-methoprene larval bioassays conducted using Styrofoam, polyethylene terephthalate (PET), polypropylene (PP), high-density polyethylene (HDPE), and paper cups
cup	replicate	dose_ppb	total	dead	alive	emergence_inhibition
styrofoam	1	0	100	0	100	0
styrofoam	1	1	98	5	93	0.05
styrofoam	1	2	98	3	95	0.03
styrofoam	1	5	95	11	84	0.12
styrofoam	1	10	85	26	59	0.31
styrofoam	1	20	93	61	32	0.66
styrofoam	1	40	95	82	13	0.86
paper	1	0	98	0	98	0
paper	1	1	98	4	94	0.04
paper	1	2	98	6	92	0.06
paper	1	5	95	17	78	0.18
paper	1	10	90	30	60	0.33
paper	1	20	97	64	33	0.66
paper	1	40	93	80	13	0.86
HDPE	1	0	99	0	99	0
HDPE	1	1	97	1	96	0.01
HDPE	1	2	96	5	91	0.05
HDPE	1	5	92	11	81	0.12
HDPE	1	10	90	29	61	0.32
HDPE	1	20	88	43	45	0.49
HDPE	1	40	95	74	21	0.78
PE	1	0	100	0	100	0
PE	1	1	95	7	88	0.07
PE	1	2	99	7	92	0.07
PE	1	5	98	18	80	0.18
PE	1	10	97	41	56	0.42
PE	1	20	94	70	24	0.75
PE	1	40	95	87	8	0.92
PP	1	0	100	2	98	0.02
PP	1	1	98	6	92	0.06
PP	1	2	99	6	93	0.06
PP	1	5	97	22	75	0.23
PP	1	10	98	49	49	0.5
PP	1	20	100	71	29	0.71
PP	1	40	100	87	13	0.87
styrofoam	2	0	100	0	100	0
styrofoam	2	1	100	8	92	0.08
styrofoam	2	2	98	17	81	0.17
styrofoam	2	5	98	40	58	0.41
styrofoam	2	10	96	77	19	0.8
styrofoam	2	20	98	88	10	0.9
styrofoam	2	40	98	95	3	0.97
paper	2	0	101	5	96	0.05
paper	2	1	100	3	97	0.03
paper	2	2	100	12	88	0.12
paper	2	5	98	35	63	0.36
paper	2	10	94	43	51	0.46
paper	2	20	97	84	13	0.87
paper	2	40	93	87	6	0.94
HDPE	2	0	100	3	97	0.03
HDPE	2	1	97	2	95	0.02
HDPE	2	2	99	6	93	0.06
HDPE	2	5	95	32	63	0.34
HDPE	2	10	97	56	41	0.58
HDPE	2	20	96	75	21	0.78
HDPE	2	40	98	93	5	0.95
PE	2	0	100	1	99	0.01
PE	2	1	99	2	97	0.02
PE	2	2	101	18	83	0.18
PE	2	5	98	36	62	0.37
PE	2	10	100	80	20	0.8
PE	2	20	99	84	15	0.85
PE	2	40	99	95	4	0.96
PP	2	0	100	0	100	0
PP	2	1	99	5	94	0.05
PP	2	2	99	12	87	0.12
PP	2	5	96	24	72	0.25
PP	2	10	96	57	39	0.59
PP	2	20	95	88	7	0.93
PP	2	40	96	94	2	0.98
styrofoam	3	0	100	0	100	0
styrofoam	3	1	99	8	91	0.08
styrofoam	3	2	96	9	87	0.09
styrofoam	3	5	98	27	71	0.28
styrofoam	3	10	96	52	44	0.54
styrofoam	3	20	94	56	38	0.6
styrofoam	3	40	94	70	24	0.75
paper	3	0	100	2	98	0.02
paper	3	1	100	3	97	0.03
paper	3	2	100	2	98	0.02
paper	3	5	97	13	84	0.13
paper	3	10	94	23	71	0.25
paper	3	20	94	51	43	0.54
paper	3	40	98	59	39	0.6
HDPE	3	0	100	0	100	0
HDPE	3	1	99	5	94	0.05
HDPE	3	2	100	9	91	0.09
HDPE	3	5	99	25	74	0.25
HDPE	3	10	95	25	70	0.26
HDPE	3	20	97	48	49	0.5
HDPE	3	40	96	66	30	0.69
PE	3	0	100	3	97	0.03
PE	3	1	100	14	86	0.14
PE	3	2	97	18	79	0.19
PE	3	5	98	40	58	0.41
PE	3	10	98	48	50	0.49
PE	3	20	97	54	43	0.56
PE	3	40	97	78	19	0.8
PP	3	0	99	0	99	0
PP	3	1	100	1	99	0.01
PP	3	2	100	11	89	0.11
PP	3	5	100	16	84	0.16
PP	3	10	99	47	52	0.48
PP	3	20	100	43	57	0.43
PP	3	40	97	59	38	0.61
styrofoam	4	0	98	2	96	0.02
styrofoam	4	1	95	5	90	0.05
styrofoam	4	2	92	15	77	0.16
styrofoam	4	5	94	18	76	0.19
styrofoam	4	10	84	33	51	0.39
styrofoam	4	20	90	49	41	0.54
styrofoam	4	40	92	74	18	0.8
paper	4	0	94	1	93	0.01
paper	4	1	100	3	97	0.03
paper	4	2	95	5	90	0.05
paper	4	5	97	9	88	0.09
paper	4	10	96	31	65	0.32
paper	4	20	81	39	42	0.48
paper	4	40	91	60	31	0.66
HDPE	4	0	99	3	96	0.03
HDPE	4	1	96	4	92	0.04
HDPE	4	2	88	7	81	0.08
HDPE	4	5	82	17	65	0.21
HDPE	4	10	91	23	68	0.25
HDPE	4	20	89	39	50	0.44
HDPE	4	40	86	55	31	0.64
PE	4	0	87	3	84	0.03
PE	4	1	94	4	90	0.04
PE	4	2	94	11	83	0.12
PE	4	5	88	7	81	0.08
PE	4	10	90	36	54	0.4
PE	4	20	88	54	34	0.61
PE	4	40	91	80	11	0.88
PP	4	0	98	0	98	0
PP	4	1	92	7	85	0.08
PP	4	2	88	13	75	0.15
PP	4	5	91	9	82	0.1
PP	4	10	86	20	66	0.23
PP	4	20	88	40	48	0.46
PP	4	40	84	68	16	0.81
styrofoam	5	0	101	1	100	0.01
styrofoam	5	1	100	4	96	0.04
styrofoam	5	2	97	9	88	0.09
styrofoam	5	5	98	32	66	0.33
styrofoam	5	10	98	51	47	0.52
styrofoam	5	20	96	63	33	0.66
styrofoam	5	40	97	77	20	0.79
paper	5	0	100	2	98	0.02
paper	5	1	100	3	97	0.03
paper	5	2	99	10	89	0.1
paper	5	5	96	20	76	0.21
paper	5	10	98	34	64	0.35
paper	5	20	95	54	41	0.57
paper	5	40	96	71	25	0.74
HDPE	5	0	98	4	94	0.04
HDPE	5	1	99	8	91	0.08
HDPE	5	2	96	14	82	0.15
HDPE	5	5	99	25	74	0.25
HDPE	5	10	98	32	66	0.33
HDPE	5	20	96	49	47	0.51
HDPE	5	40	96	70	26	0.73
PE	5	0	100	3	97	0.03
PE	5	1	99	10	89	0.1
PE	5	2	100	18	82	0.18
PE	5	5	98	44	54	0.45
PE	5	10	100	65	35	0.65
PE	5	20	95	71	24	0.75
PE	5	40	97	81	16	0.84
PP	5	0	100	2	98	0.02
PP	5	1	100	7	93	0.07
PP	5	2	99	14	85	0.14
PP	5	5	93	34	59	0.37
PP	5	10	100	53	47	0.53
PP	5	20	99	76	23	0.77
PP	5	40	94	80	14	0.85
