# Supplementary material for: Effect of Cup Material on S-Methoprene Bioavailability and Susceptibility Estimates in Larval Mosquito Bioassays
Source: Pathogens. 2026 Jul 22;15(7):769. doi: 10.3390/pathogens15070769 (PMC13414539; doi:10.3390/pathogens15070769)
Supplement: Supplementary file 1 [file pathogens-15-00769-s001.zip › Supplemental File S2.R]

############################################
# Supplemental File S2
#
# R code used to generate LC50 and LC90 estimates,
# statistical analyses, and Figure 1 from
# Supplemental Dataset S1.
#
# Required input file:
#   supplemental_dataset_S1.csv
#
# Required columns:
#   cup
#   replicate
#   dose_ppb
#   total
#   dead
#
# In Supplemental Dataset S1, "dead" represents
# individuals classified as emergence inhibited,
# including pupae that died before emergence and
# adults that failed to complete emergence.
#
############################################


############################################
# Load packages
############################################

library(dplyr)
library(ggplot2)
library(cowplot)
library(ecotox)
library(scales)
library(ragg)
library(emmeans)


############################################
# Read and prepare data
############################################

all_reps <- read.csv(
  "supplemental_dataset_S1.csv",
  stringsAsFactors = FALSE
)

# Specify cup order, with Styrofoam as the reference
cup_levels <- c(
  "styrofoam",
  "HDPE",
  "paper",
  "PET",
  "PP"
)

dat <- all_reps %>%
  mutate(
    alive = total - dead,
    cup = factor(cup, levels = cup_levels),
    replicate = factor(replicate)
  )

# Check that required columns are present
required_columns <- c(
  "cup",
  "replicate",
  "dose_ppb",
  "total",
  "dead"
)

missing_columns <- setdiff(required_columns, names(all_reps))

if (length(missing_columns) > 0) {
  stop(
    "The following required columns are missing: ",
    paste(missing_columns, collapse = ", ")
  )
}

# Check for unrecognized cup names
if (any(is.na(dat$cup))) {
  stop(
    "One or more cup names do not match the expected values: ",
    paste(cup_levels, collapse = ", ")
  )
}

# Check response counts
if (any(dat$dead < 0, na.rm = TRUE) ||
    any(dat$total < 0, na.rm = TRUE) ||
    any(dat$dead > dat$total, na.rm = TRUE)) {
  stop(
    "Invalid response counts detected. Confirm that dead is between 0 and total."
  )
}

# Remove untreated controls for concentration-response modeling
dat_fit <- dat %>%
  filter(dose_ppb > 0) %>%
  mutate(
    logdose = log10(dose_ppb)
  )


############################################
# Control emergence inhibition
############################################

control_summary <- dat %>%
  filter(dose_ppb == 0) %>%
  group_by(cup) %>%
  summarise(
    emergence_inhibited = sum(dead, na.rm = TRUE),
    total = sum(total, na.rm = TRUE),
    control_emergence_inhibition =
      emergence_inhibited / total,
    .groups = "drop"
  )

control_overall <- dat %>%
  filter(dose_ppb == 0) %>%
  summarise(
    emergence_inhibited = sum(dead, na.rm = TRUE),
    total = sum(total, na.rm = TRUE),
    control_emergence_inhibition =
      emergence_inhibited / total
  )

control_summary
control_overall


############################################
# LC50 and LC90 estimates using ecotox
############################################

lc_ecotox <- dat_fit %>%
  group_by(cup) %>%
  group_modify(~ {
    suppressWarnings(
      LC_probit(
        cbind(dead, alive) ~ log10(dose_ppb),
        data = .x,
        p = c(50, 90),
        conf_level = 0.95,
        long_output = TRUE
      )
    )
  }) %>%
  ungroup()

# Calculate relative LC ratios using Styrofoam
# as the reference material
lc_compare <- lc_ecotox %>%
  rename(
    metric = p,
    LC = dose
  ) %>%
  mutate(
    metric = paste0("LC", metric)
  ) %>%
  group_by(metric) %>%
  mutate(
    styrofoam_LC = LC[cup == "styrofoam"][1],
    relative_LC_ratio = LC / styrofoam_LC
  ) %>%
  ungroup()

# Formatted LC table
lc_table <- lc_compare %>%
  select(
    cup,
    metric,
    LC,
    LCL,
    UCL,
    relative_LC_ratio
  ) %>%
  mutate(
    LC = round(LC, 2),
    LCL = round(LCL, 2),
    UCL = round(UCL, 2),
    relative_LC_ratio =
      round(relative_LC_ratio, 2)
  )

lc_table


############################################
# Probit generalized linear models
############################################

# Reduced model without cup material
fit_no_cup <- glm(
  cbind(dead, alive) ~ logdose + replicate,
  data = dat_fit,
  family = quasibinomial(link = "probit")
)

# Main-effects model
fit_cup <- glm(
  cbind(dead, alive) ~ logdose + cup + replicate,
  data = dat_fit,
  family = quasibinomial(link = "probit")
)

# Test whether cup material shifts the concentration
# required to achieve a given level of emergence inhibition
cup_effect_test <- anova(
  fit_no_cup,
  fit_cup,
  test = "F"
)

cup_effect_test
summary(fit_cup)


############################################
# Planned contrasts against Styrofoam
############################################

# Planned comparisons of each candidate replacement
# material against the prespecified Styrofoam reference.
# No multiplicity adjustment was applied because these
# comparisons were specified a priori.

cup_emmeans <- emmeans(
  fit_cup,
  ~ cup
)

cup_contrasts <- contrast(
  cup_emmeans,
  method = "trt.vs.ctrl",
  ref = "styrofoam",
  adjust = "none"
)

cup_emmeans
cup_contrasts


############################################
# Test for differences in slopes
############################################

fit_slope <- glm(
  cbind(dead, alive) ~ logdose * cup + replicate,
  data = dat_fit,
  family = quasibinomial(link = "probit")
)

slope_interaction_test <- anova(
  fit_cup,
  fit_slope,
  test = "F"
)

slope_interaction_test


############################################
# Cup-specific descriptive slopes
############################################

slope_table <- dat_fit %>%
  group_by(cup) %>%
  group_modify(~ {
    fit <- glm(
      cbind(dead, alive) ~ logdose,
      data = .x,
      family = quasibinomial(link = "probit")
    )
    
    tibble(
      slope = unname(coef(fit)["logdose"])
    )
  }) %>%
  ungroup()

slope_table


############################################
# Observed response ranges
############################################

# Range among individual assay cups
individual_response_range <- dat_fit %>%
  summarise(
    min_ppb = min(dose_ppb, na.rm = TRUE),
    max_ppb = max(dose_ppb, na.rm = TRUE),
    min_emergence_inhibition =
      min(dead / total, na.rm = TRUE),
    max_emergence_inhibition =
      max(dead / total, na.rm = TRUE)
  )

individual_response_range

# Pooled observed values across experimental replicates
obs_pool <- dat_fit %>%
  group_by(cup, dose_ppb) %>%
  summarise(
    emergence_inhibited = sum(dead, na.rm = TRUE),
    total = sum(total, na.rm = TRUE),
    emergence_inhibition =
      emergence_inhibited / total,
    .groups = "drop"
  )

# Range after pooling across experimental replicates
pooled_response_range <- obs_pool %>%
  summarise(
    min_emergence_inhibition =
      min(emergence_inhibition, na.rm = TRUE),
    max_emergence_inhibition =
      max(emergence_inhibition, na.rm = TRUE)
  )

pooled_response_range


############################################
# Figure 1
############################################

############################################
# Prediction data for fitted curves
############################################

newdat <- expand.grid(
  cup = cup_levels,
  logdose = seq(
    min(dat_fit$logdose),
    max(dat_fit$logdose),
    length.out = 200
  ),
  replicate = levels(dat_fit$replicate),
  stringsAsFactors = FALSE
)

# Match factor levels used in the fitted model
newdat <- newdat %>%
  mutate(
    cup = factor(cup, levels = cup_levels),
    replicate = factor(
      replicate,
      levels = levels(dat_fit$replicate)
    ),
    dose_ppb = 10^logdose
  )

# Generate model predictions
newdat$pred <- predict(
  fit_cup,
  newdata = newdat,
  type = "response"
)

# Average predictions across experimental replicates
newdat <- newdat %>%
  group_by(cup, logdose, dose_ppb) %>%
  summarise(
    pred = mean(pred),
    .groups = "drop"
  )

############################################
# Figure formatting
############################################

cup_colors <- c(
  styrofoam = "#000000",
  HDPE      = "#E69F00",
  paper     = "#56B4E9",
  PET       = "#009E73",
  PP        = "#CC79A7"
)

cup_labels <- c(
  styrofoam = "Styrofoam",
  HDPE      = "HDPE",
  paper     = "Paper",
  PET       = "PET",
  PP        = "PP"
)


############################################
# Panel A: concentration-response curves
############################################

p1 <- ggplot() +
  geom_point(
    data = obs_pool,
    aes(
      x = dose_ppb,
      y = emergence_inhibition,
      color = cup
    ),
    size = 3.0,
    alpha = 1
  ) +
  
  # Draw the nonoverlapping cup-material curves first
  geom_line(
    data = newdat %>% filter(!cup %in% c("paper", "HDPE")),
    aes(
      x = dose_ppb,
      y = pred,
      color = cup
    ),
    linewidth = 1.1
  ) +
  
  # Draw Paper before HDPE
  geom_line(
    data = newdat %>% filter(cup == "paper"),
    aes(
      x = dose_ppb,
      y = pred,
      color = cup
    ),
    linewidth = 1.5
  ) +
  
  # Draw HDPE last so it remains visible above Paper
  geom_line(
    data = newdat %>% filter(cup == "HDPE"),
    aes(
      x = dose_ppb,
      y = pred,
      color = cup
    ),
    linewidth = 0.75
  ) +
  
  scale_color_manual(
    values = cup_colors,
    labels = cup_labels,
    breaks = cup_levels,
    drop = FALSE
  ) +
  scale_x_log10(
    breaks = c(1, 2, 5, 10, 20, 40),
    labels = c("1", "2", "5", "10", "20", "40")
  ) +
  scale_y_continuous(
    limits = c(0, 1),
    labels = percent_format(accuracy = 1)
  ) +
  labs(
    x = "S-methoprene concentration (ppb, log scale)",
    y = "Emergence inhibition",
    color = NULL,
    title = NULL
  ) +
  theme_classic(base_size = 12) +
  theme(
    legend.position = "bottom",
    legend.key.width = grid::unit(1.2, "cm")
  )

############################################
# Panel B: relative LC50 and LC90 ratios
############################################

lc_plot <- lc_compare %>%
  mutate(
    cup = factor(
      cup,
      levels = cup_levels
    ),
    metric = factor(
      metric,
      levels = c("LC50", "LC90")
    )
  )

p2 <- ggplot(
  lc_plot,
  aes(
    x = metric,
    y = relative_LC_ratio,
    fill = cup
  )
) +
  geom_col(
    position = position_dodge(width = 0.85),
    width = 0.75
  ) +
  geom_hline(
    yintercept = 1,
    linetype = "dashed",
    linewidth = 0.6
  ) +
  scale_fill_manual(
    values = cup_colors,
    labels = cup_labels,
    drop = FALSE
  ) +
  scale_x_discrete(
    labels = c(
      LC50 = expression(LC[50]),
      LC90 = expression(LC[90])
    )
  ) +
  labs(
    x = NULL,
    y = "Relative LC ratio",
    fill = "Cup type",
    title = NULL
  ) +
  theme_classic(base_size = 12) +
  theme(
    legend.position = "none"
  )


############################################
# Combine Figure 1 panels
############################################

combined_fig <- plot_grid(
  p1,
  p2,
  labels = c("A", "B"),
  label_fontface = "bold",
  label_size = 16,
  label_x = 0.98,
  label_y = 0.98,
  hjust = 1,
  vjust = 1,
  ncol = 1,
  rel_heights = c(1.35, 1),
  align = "v"
)

combined_fig


############################################
# Export Figure 1
############################################

agg_tiff(
  filename = "Figure_1_methoprene_cup_material.tiff",
  width = 6.25,
  height = 8.0,
  units = "in",
  res = 600,
  compression = "lzw"
)

print(combined_fig)

dev.off()


############################################
# Session information
############################################

sessionInfo()
